# Supplementary material for: Super Responders in Plaque Psoriasis: A Real-World, Multi-Agent Analysis Showing Bimekizumab Associated with the Highest Odds of PASI = 0 at Week 12
Source: J Clin Med. 2025 Oct 16;14(20):7293. doi: 10.3390/jcm14207293 (PMC12565345; doi:10.3390/jcm14207293)
Supplement: Supplementary file 1 [file jcm-14-07293-s001.zip]

Archive with 1 entries (1 files):
- jcm-3921707-supplementary.pdf
